# Supplementary material for: The Use of Calcaneal Quantitative Ultrasound as a Bone Health Screening Tool Amongst People Living with HIV and Taking Tenofovir-Based Antiretroviral Therapy: A Pilot Study
Source: Biomedicines. 2025 Nov 21;13(12):2847. doi: 10.3390/biomedicines13122847 (PMC12730778; doi:10.3390/biomedicines13122847)
Supplement: Supplementary file 1 [file biomedicines-13-02847-s001.zip]

Archive with 1 entries (1 files):
- biomedicines-3982491-supplementary.pdf
